# Supplementary material for: Synergistic Combination of Luteolin and Asiatic Acid on Cervical Cancer In Vitro and In Vivo
Source: Cancers (Basel). 2023 Jan 16;15(2):548. doi: 10.3390/cancers15020548 (PMC9857275; doi:10.3390/cancers15020548)
Supplement: Supplementary file 1 [file cancers-15-00548-s001.zip]

Archive with 1 entries (1 files):
- cancers-2157470-supplementary.pdf
